# Supplementary material for: Alkaloids of Dicranostigma franchetianum (Papaveraceae) and Berberine Derivatives as a New Class of Antimycobacterial Agents
Source: Biomolecules. 2022 Jun 17;12(6):844. doi: 10.3390/biom12060844 (PMC9221290; doi:10.3390/biom12060844)
Supplement: Supplementary file 1 [file biomolecules-12-00844-s001.zip]

Archive with 1 entries (1 files):
- biomolecules-1750593-supplementary.xlsx
