# Supplementary material for: Alkaloids of Dicranostigma franchetianum (Papaveraceae) and Berberine Derivatives as a New Class of Antimycobacterial Agents
Source: Biomolecules. 2022 Jun 17;12(6):844. doi: 10.3390/biom12060844 (PMC9221290; doi:10.3390/biom12060844)
Supplement: Supplementary file 1 [file biomolecules-12-00844-s001.zip › biomolecules-1750593-supplementary.xlsx]

## Sheet: List1
			Values express % of cell viability compared to control
Compound	Concentration [µM]	log c	1. measurement	2. measurement	3. measurement	Averrage IC50 value		c [µM]	log c
16a-K874	1	0	93.38	87.87	96.36			1	0	1. measurement in 16a-K874 measured in different concentration range.
	5	0.69897	81.89	72.95	76.44			5	0.69897
	10	1	68.87	59.21	60.66			10	1
	25	1.39794	59.44	48.92	50.31			20	1.30103
	50	1.69897	56.21	42.13	44.88			40	1.60206
	75	1.87506	41.49	31.1	29.62			60	1.77815
	100	2	20.21	16.56	15.33			80	1.90309
			8.76					100	2
			IC50 = 29.11 µM	IC50 = 20.77 µM	IC50 = 23.52 µM	24.47 ± 4.25 µM
16b-K875	0.1	-1	n. c.	n. c.	99.54
	1	0	96.02	97.85	99.36
	5	0.69897	83.57	87.1	88.83
	10	1	73.03	76.63	76.49
	25	1.39794	48.57	51.61	51.64
	50	1.69897	41.5	42.47	44.85
	75	1.87506	39.29	41.07	42.6
	100	2	37.51	33.81	38.5
			IC50 = 36.01 µM	IC50 = 38.64 µM	IC50 = 43.16 µM	39.27 ± 3.62 µM		c [µM]	log c
16c-K876	0.1	-1	87.24	n. c.	101.52			1	0	1. measurement in 16c-K876 measured in different concentration range.
	1	0	88.35	88.29	99.76			5	0.69897
	5	0.69897	73.98	78.7	78.92			10	1
	10	1	58.41	68.29	64.88			20	1.30103
	25	1.39794	54.5	52.89	48.63			40	1.60206
	50	1.69897	53.33	47.87	47.28			60	1.77815
	75	1.87506	49.45	45.72	46.06			80	1.90309
	100	2	35.14	39.02	42.46			100	2
			IC50 = 55.63 µM	IC50 = 43.41 µM	IC50 = 42.34 µM	47.13 ± 7.38 µM
16d-K877	0.1	-1	n. c.	93.32	79.82
	1	0	96.08	92.6	76.54
	5	0.69897	70.02	64.61	68.16
	10	1	55.58	48	51.96
	25	1.39794	47.98	45.04	47.57
	50	1.69897	43.69	41.44	45.21
	75	1.87506	32.56	34.01	18.29
	100	2	7.68	15.65	11.4
			IC50 = 19.28 µM	IC50 = 15.97 µM	IC50 = 12.33 µM	15.86 ± 3.48 µM
16e-K880	0.1	-1	102.34	95.46	91.97
	1	0	96.35	93.77	98.48
	5	0.69897	66.89	66.24	68
	10	1	48.59	53.58	53.68
	20	1.30103	40.72	46.1	45.11
	30	1.47712	34.28	36.5	34.49
	40	1.60206	24.61	16.18	14.8
	50	1.69897	10.51	2.08	2.75
			IC50 = 11.46 µM	IC50 = 11.76 µM	IC50 = 12.04 µM	11.75 ± 0.29 µM
16f-K881	1	0	95.49	103.6	90.47
	5	0.69897	69.41	76.84	62.58
	10	1	54.78	56.07	49.41
	25	1.39794	48.26	52.72	43.71
	50	1.69897	39.31	32.79	23.71
	75	1.87506	28.03	2.26	2.27
	100	2	12.35	0.77	1.1
			IC50 = 14.14 µM	IC50 = 17.03 µM	IC50 = 10.54 µM	13.90 ± 3.25 µM
16g-K882	1	0	100.57	96.48	85.05
	5	0.69897	70.1	76.29	72.06
	10	1	53.94	59.38	56.56
	25	1.39794	46.74	44.71	45.81
	50	1.69897	42.46	47.78	45.47
	75	1.87506	25.79	40.69	25.98
	100	2	17.87	23.95	14.03
			IC50 = 19.21 µM	IC50 = 26.95 µM	IC50 = 18.16 µM	21.44 ± 4.80 µM
16h-K1344	1	0	65.36	94.62	87.19
	5	0.69897	66.52	67.42	54.42
	10	1	51.72	54.22	47.8
	25	1.39794	44.25	44.61	35.95
	50	1.69897	36.45	12.85	15.61
	75	1.87506	23.76	1.14	2.92
	100	2	15.74	0.68	0.98
			IC50 = 8.529 µM	IC50 = 11.87 µM	IC50 = 7.906 µM	9.44 ± 2.13 µM
16i-K1345	0.1	-1	96.14	91.64	98.15
	1	0	101.19	93.58	100.25
	5	0.69897	82.33	77.96	82.32
	10	1	55.29	56.04	61.15
	20	1.30103	48.49	48.41	54.61
	30	1.47712	42.31	40.05	44.97
	40	1.60206	24.69	21.45	25.78
	50	1.69897	4.45	3.4	2.8
			IC50 = 15.90 µM	IC50 = 14.66 µM	IC50 = 17.96 µM	16.17 ± 1.67 µM
16k-K1346	1	0	97.61	97.81	85.73
	5	0.69897	66.53	79.17	66.99
	10	1	50.36	46.72	46.89
	25	1.39794	43.42	35.52	43.6
	50	1.69897	34.97	34.96	11.65
	75	1.87506	13.25	28.23	0.77
	100	2	2.33	4.02	0.81
			IC50 = 13.28 µM	IC50 = 14.80 µM	IC50 = 9.898 µM	12.66 ± 2.51 µM
